# Supplementary material for: Secretome Analyses Identify FKBP4 as a GBA1-Associated Protein in CSF and iPS Cells from Parkinson’s Disease Patients with GBA1 Mutations
Source: Int J Mol Sci. 2024 Jan 4;25(1):683. doi: 10.3390/ijms25010683 (PMC10779269; doi:10.3390/ijms25010683)
Supplement: Supplementary file 1 [file ijms-25-00683-s001.zip]

Archive with 1 entries (1 files):
- ijms-2791938-supplementary.pdf
